# Supplementary material for: Quantitative study on the three-dimensional defense of Puzhuang Suo-Fort ancient wall and the moat
Source: PLoS One. 2023 Mar 2;18(3):e0282537. doi: 10.1371/journal.pone.0282537 (PMC9980732; doi:10.1371/journal.pone.0282537)
Supplement: S3 File — (ZIP) [file pone.0282537.s003.zip]

Archive with 1 entries (1 files):
- S3. Simulation of firing blind area.dwg
